# Supplementary material for: Antioxidant activities in relation to the transport of heavy metals from the soil to different parts of Betula pendula (Roth.)
Source: J Biol Eng. 2023 Mar 6;17:19. doi: 10.1186/s13036-022-00322-8 (PMC9987087; doi:10.1186/s13036-022-00322-8)
Supplement: Supplementary file 1 — Additional file 1. [file 13036_2022_322_MOESM1_ESM.xlsx]

## Sheet: data
sites	RD	RZ	GM	MI
	mean±SD
pH H2O	5.24±0.27 ab	5.76±0.28 a	4.95±0.09 b	4.72±0.26 b
pH KCl	4.47±0.38 ab	4.86±0.26 a	4.19±0.18 ab	3.94±0.37 b
%C	3.85±1.39 a	2.15±1.40 a	2.51±0.89 a	2.77±0.91 a
>2mm	3.80±1.30 ab	5.60±1.67 a	0.80±0.44 b	0.60±0.54 b
RD	Radawiec Duży
RZ	Rzeszów
GM	Głogów Małopolski
MI	Mielec

## Sheet: Title page
Additional file 1)
ANTIOXIDANT ACTIVITIES IN RELATION TO THE TRANSPORT OF HEAVY METALS FROM THE SOIL TO DIFFERENT PARTS OF BETULA PENDULA (ROTH.)
Iwona Makuch-Pietraś*, Dorota Grabek-Lejko, Anna Górka, Idalia Kasprzyk
* Corresponding author. E-mail address: imakuch@ur.edu.pl (I. Makuch-Pietraś). Full postal address: Department of Nature Conservation and Landscape Ecology, Institute of Agricultural Science, Land Management and Environmental Protection, University of Rzeszów in Rzeszów, ul. Zelwerowicza 4, 35-601 Rzeszów, Poland;
