# Supplementary material for: Antioxidant activities in relation to the transport of heavy metals from the soil to different parts of Betula pendula (Roth.)
Source: J Biol Eng. 2023 Mar 6;17:19. doi: 10.1186/s13036-022-00322-8 (PMC9987087; doi:10.1186/s13036-022-00322-8)
Supplement: Supplementary file 2 — Additional file 2. [file 13036_2022_322_MOESM2_ESM.xlsx]

## Sheet: data
	Zn [mg/kg]					MR Zn					sTF Zn
sites	RD	RZ	GM	MI	sites	RD	RZ	GM	MI	sites	RD	RZ	GM	MI
	mean±SD					mean±SD					mean±SD
So	40.62±3.53 ab	68.76±5.20 a	36.94±5.54 b	35.59±7.65 b	MR Sa	0.05±0.02 a	0.07±0.03 a	0.10±0.03 a	0.10±0.02 a	sTF C1	32.33±6.62 ab	22.42±7.01 b	31.06±6.79 ab	41.51±8.09 a
Sa	2.50±0.44 a	4.42±1.63 a	3.74±1.01 a	3.61±1.00 a	MR C 1	1.57±0.74 ab	1.32±0.20 b	3.04±0.30 a	4.22±1.06 a	sTF C2	39.11±8.17 a	30.53±11.17 a	38.20±12.88 a	48.32±7.28 a
C 1	78.82±6.95 a	90.24±10.02 a	111.04±7.68 ab	146.03±31.93 b	MR C 2	1.94±0.98 ab	1.77±0.27 b	3.67±0.69 a	4.93±1.16 a	sTF P	19.04±6.21 a	15.83±6.88 a	20.64±6.64 a	26.94±6.41 a
C 2	65.44±10.82 a	121.14±15.19 ab	133.20±16.85 ab	172.05±44.45 b	MR P	1.60±0.30 ab	0.90±0.10 b	1.98±0.15 ab	2.74±0.78 a	sTF L	61.28±35.32 a	40.01±7.35 a	62.35±21.99 a	63.14±21.74 a
P	63.13±15.02 ab	61.57±3.24 b	72.64±9.58 ab	94.05±20.85 a	MR L	3.54±1.82 ab	2.51±0.91 a	5.93±0.59 b	6.54±2.85 ab
L	143.26±55.50 a	170.67±54.87 a	218.13±33.83 a	225.66±99.68 a
	Cu [mg/kg]					MR Cu					sTF Cu
sites	RD	RZ	GM	MI	sites	RD	RZ	GM	MI	sites	RD	RZ	GM	MI
	mean±SD					mean±SD					mean±SD
So	10.34±1.42 ab	17.82±1.67 a	10.69±3.06 ab	3.52±1.28 b	MR Sa	0.01±0.00 ab	0.01±0.00 a	0.02±0.01 ab	0.05±0.04 b	sTF C1	70.33±31.66 a	61.08±17.15 a	66.68±33.29 a	101.66±60.22 a
Sa	0.13±0.03 a	0.16±0.06 a	0.20±0.10 a	0.15±0.13 a	MR C 1	0.79±0.20 ab	0.50±0.10 ab	1.05±0.27 ab	3.37±1.82 a	sTF C2	75.63±33.24 a	56.99±8.35 a	62.70±33.33 a	101.47±57.12 a
C 1	8.02±1.54 a	8.79±1.31 a	10.66±0.90 a	10.27±1.72 a	MR C 2	0.85±0.19 ab	0.48±0.11 a	0.98±0.16 ab	3.34±1.68 b	sTF P	69.76±33.07 a	54.01±11.91 a	55.07±21.33 a	97.36±63.91 a
C 2	8.69±1.66 a	8.49±1.66 a	10.07±1.49 a	10.14±1.01 a	MR P	0.78±0.16 ab	0.45±0.11 a	0.92±0.28 ab	3.17±1.92 b	sTF L	54.61±21.00 a	51.46±22.43 a	42.08±17.30 a	60.16±32.24 a
P	7.90±0.77 a	7.94±1.47 a	9.23±1.09 a	9.51±1.86 a	MR L	0.62±0.12 ab	0.41±0.07 a	0.69±0.15 ab	2.00±0.94 b
L	6.31±0.39 a	7.18±0.97 a	7.00±0.75 a	6.16±0.73 a
	Pb [mg/kg]					MR Pb					sTF Pb
sites	RD	RZ	GM	MI	sites	RD	RZ	GM	MI	sites	RD	RZ	GM	MI
	mean±SD					mean±SD					mean±SD
So	24.96±8.46 a	21.92±6.19 a	19.89±8.53 a	13.37±8.21 a	MR Sa	0.001±0.001 a	0.001±0.000 a	0.002±0.002 a	0.002±0.001 a	sTF C1	20.48±12.79 a	13.45±8.04 a	117.39±234.62 a	48.30±15.02 a
Sa	0.03±0.01 a	0.03±0.02 a	0.03±0.02 a	0.03±0.01 a	MR C 1	0.02±0.00 a	0.02±0.01 a	0.03±0.01 ab	0.11±0.06 b	sTF C2	26.66±11.72 ab	19.09±12.59 a	185.60±358.04 ab	66.48±22.57 b
C 1	0.48±0.15 ab	0.36±0.09 a	0.46±0.09 ab	1.27±0.52 b	MR C 2	0.03±0.01 a	0.03±0.02 a	0.06±0.04 ab	0.16±0.09 b	sTF P	12.32±10.94 ab	2.47±0.70 a	97.25±190.49 ab	43.44±13.89 b
C 2	0.64±0.16 a	0.52±0.18 a	0.96±0.28 ab	1.70±0.49 b	MR P	0.010±0.004 ab	0.004±0.001 a	0.027±0.012 b	0.105±0.056 b	sTF L	9.14±3.51 ab	8.23±5.19 a	117.79±231.08 ab	24.29±5.84 b
P	0.27±0.16 ab	0.08±0.04 a	0.47±0.17 ab	1.10±0.26 b	MR L	0.01±0.00 a	0.01±0.01 a	0.03±0.02 ab	0.06±0.03 b
L	0.22±0.04 a	0.21±0.07 a	0.51±0.09 ab	0.63±0.18 b
	Cd [mg/kg]					MR Cd					sTF Cd
sites	RD	RZ	GM	MI	sites	RD	RZ	GM	MI	sites	RD	RZ	GM	MI
	mean±SD					mean±SD					mean±SD
So	0.26±0.12 ab	0.63±0.08 a	0.05±0.01 b	0.08±0.04 b	MR Sa	0.032±0.019 ab	0.004±0.002 a	0.317±0.214 b	0.151±0.053 b	sTF C1	350.00±208.63 ab	161.53±95.68 a	453.98±406.47 b	196.01±48.11 ab
Sa	0.007±0.003 ab	0.003±0.001 a	0.014±0.010 b	0.010±0.002 b	MR C 1	8.40±2.93 ac	0.62±0.27 c	75.39±14.24 b	29.55±13.57 ab	sTF C2	213.04±84.49 a	150.73±176.13 a	384.84±308.11 a	145.66±24.75 a
C 1	2.03±0.65 ab	0.41±0.22 a	3.49±1.35 b	1.93±0.56 ab	MR C 2	5.91±2.97 ac	0.46±0.26 c	71.80±28.86 b	22.13±9.07 ab	sTF P	217.77±150.08 a	257.67±152.84 a	231.42±184.65 a	672.72±290.38 a
C 2	1.37±0.51 ab	0.29±0.16 a	3.14±1.13 b	1.41±0.27 ab	MR P	5.52±2.73 ab	1.04±0.70 a	46.51±28.38 b	104.22±66.07 b	sTF L	188.96±75.71 ab	495.45±357.88 a	204.49±186.67 ab	102.13±23.42 b
P	1.31±0.64 ab	0.68±0.50 a	2.16±1.71 ab	6.53±2.98 b	MR L	4.62±1.79 ab	1.69±0.54 a	33.66±7.25 b	15.55±7.78 b
L	1.14±0.16 ab	1.03±0.24 ab	1.47±0.19 a	1.01±0.32b
	Cr [mg/kg]					MR Cr					sTF Cr
sites	RD	RZ	GM	MI	sites	RD	RZ	GM	MI	sites	RD	RZ	GM	MI
	mean±SD					mean±SD					mean±SD
So	22.14±2.93 ab	38.39±3.50 a	b10.33±3.81	6.85±1.23 b	MR Sa	0.0002±0.00 ab	0.0001±0.00 a	0.0004±0.0002 b	0.0007±0.0004 b	sTF C1	35.87±21.48 a	68.71±48.74 a	117.33±59.16 b	38.70±13.95 ab
Sa	0.0042±0.0008 a	0.0044±0.0021 a	0.0038±0.0013 a	0.0046±0.0031 a	MR C 1	0.01±0.00 a	0.01±0.01 a	0.04±0.01 b	0.02±0.00 ab	sTF C2	46.54±33.56 ab	21.24±6.43 a	143.00±103.68 b	30.19±13.33 ab
C 1	0.14±0.05 a	0.37±0.45 ab	0.40±0.14 b	0.15±0.03 ab	MR C 2	0.01±0.00 ab	0.002±0.00 a	0.05±0.02 b	0.02±0.01 ab	sTF P	37.78±19.02 ab	20.58±11.51 a	131.18±85.54 b	56.84±31.44 ab
C 2	0.18±0.08 ac	0.09±0.02 bc	0.46±0.14 a	0.11±0.03 bc	MR P	0.01±0.002 ab	0.002±0.001 a	0.04±0.02 b	0.03±0.01 b	sTF L	59.23±34.19 a	57.78±39.17 a	71.71±43.08 a	56.27±35.63 a
P	0.16±0.08 ab	0.08±0.04 a	0.43±0.12 b	0.20±0.04 ab	MR L	0.01±0.00 ab	0.01±0.00 a	0.02±0.01 b	0.03±0.03 b
L	0.23±0.09 a	0.23±0.13 a	0.24±0.09 a	0.21±0.13 a
	Ni [mg/kg]					MR Ni					sTF Ni
sites	RD	RZ	GM	MI	sites	RD	RZ	GM	MI	sites	RD	RZ	GM	MI
	mean±SD					mean±SD
So	14.22±1.26 ab	22.31±1.60 a	6.64±1.37 b	5.43±0.84 b	MR Sa	0.08±0.01 ab	0.06±0.01 a	0.22±0.05 b	0.22±0.07 b	sTF C1	8.82±2.04 a	8.87±2.89 a	10.27±2.19 a	8.71±4.68 a
Sa	1.11±0.25 a	1.35±0.19 a	1.42±0.25 a	1.18±0.26 a	MR C 1	0.66±0.03 ab	0.53±0.16 a	2.20±0.39 b	1.79±0.64 b	sTF C2	10.82±3.51 a	9.92±2.43 a	11.57±2.28 a	10.71±7.01 a
C 1	9.36±0.78 a	11.62±2.54 ab	14.26±1.74 b	9.40±2.59 a	MR C 2	0.80±0.10 ab	0.59±0.11 a	2.48±0.48 b	2.14±0.77 b	sTF P	3.53±1.42 a	3.12±0.62 a	4.04±1.09 a	3.68±1.36 a
C 2	11.29±0.90 a	13.09±2.29 a	16.03±1.33 a	11.31±3.87 a	MR P	0.26±0.06 ab	0.18±0.02 a	0.86±0.16 b	0.77±021 b	sTF L	4.98±2.37 a	4.23±0.48 a	5.92±2.33 a	3.75±1.06 a
P	3.67±0.85 a	4.12±0.58 a	5.64±1.27 a	4.08±0.58 a	MR L	0.38±0.20 ab	0.26±0.04 a	1.26±0.55 b	0.81±0.24 ab
L	5.41±3.01 ab	5.66±0.73 ab	7.99±2.38 a	4.24±0.60 b
	PI
	RD	RZ	GM	MI
	mean±SD
PI Zn	0.60±0.05 ab	1.03±0.08 a	0.55±0.08 b	0.53±0.11 b
PI Cu	0.26±0.03 a	0.46±0.04 b	0.27±0.08 a	0.09±0.03 c
PI Pb	1.46±0.49 a	1.29±0.36 a	1.17±0.50 a	0.79±0.48 a
PI Cd	2.62±1.18 ab	6.25±0.78 a	0.46±0.15 b	0.75±0.39 b
PI Cr	0.32±0.04 ab	0.56±0.05 a	0.16±0.06 b	0.10±0.02 b
PI Ni	0.26±0.02 ab	0.41±0.03 a	0.12±0.02 b	0.10±0.02 b
PI Total	6.27±1.98 ab	8.88±2.99 a	2.78±0.69 b	1.76±0.78 b

## Sheet: Abbreviations
Abbrev.
So	soil
Sa	sap
C 1	catkins before pollination
C 2	catkins after pollination
P	pollen
L	leaves
MR	mobile ration
sTF	sap translocation factor
PI	pollution index
>1	plant is enriched with metals
=1	characterized by metal uptake proportional to concentrations of trace metals in soil
<1	the plant excludes metals from the uptake
>1	the plant translocates metals effectively from sap to organs
<1	the plant translocates metals with no effect froam sap to organs
RD	Radawiec Duży
RZ	Rzeszów
GM	Głogów Małopolski
MI	Mielec

## Sheet: Title page
Additional file 2)
ANTIOXIDANT ACTIVITIES IN RELATION TO THE TRANSPORT OF HEAVY METALS FROM THE SOIL TO DIFFERENT PARTS OF BETULA PENDULA (ROTH.)
Iwona Makuch-Pietraś*, Dorota Grabek-Lejko, Anna Górka, Idalia Kasprzyk
* Corresponding author. E-mail address: imakuch@ur.edu.pl (I. Makuch-Pietraś). Full postal address: Department of Nature Conservation and Landscape Ecology, Institute of Agricultural Science, Land Management and Environmental Protection, University of Rzeszów in Rzeszów, ul. Zelwerowicza 4, 35-601 Rzeszów, Poland;
