# Supplementary material for: Antioxidant activities in relation to the transport of heavy metals from the soil to different parts of Betula pendula (Roth.)
Source: J Biol Eng. 2023 Mar 6;17:19. doi: 10.1186/s13036-022-00322-8 (PMC9987087; doi:10.1186/s13036-022-00322-8)
Supplement: Supplementary file 3 — Additional file 3. [file 13036_2022_322_MOESM3_ESM.xlsx]

## Sheet: correlation coefficients
all sites
Zn	pH H2O	pH KCl	%C	>2 mm	Cu	pH H2O	pH KCl	%C	>2 mm	Pb	pH H2O	pH KCl	%C	>2 mm	Cd	pH H2O	pH KCl	%C	>2 mm	Cr	pH H2O	pH KCl	%C	>2 mm	Ni	pH H2O	pH KCl	%C	>2 mm
C1	-0.682468	-0.540805	NS	-0.738867	C1	-0.526712	NS	NS	-0.475867	C1	-0.570354	-0.550583	NS	-0.585386	C1	-0.632807	-0.514479	NS	-0.667911	C1	NS	NS	NS	NS	C1	NS	NS	-0.485714	NS
MR C1	-0.84072	-0.851251	NS	-0.822407	MR C1	-0.691498	-0.586687	NS	-0.664826	MR C1	-0.634312	-0.530275	NS	-0.584615	MR C1	-0.79684	-0.725085	NS	-0.817535	MR C1	-0.604039	-0.512281	NS	-0.778124	MR C1	-0.747179	-0.610004	NS	-0.738867
sTF C1	-0.603461	-0.566378	NS	-0.456586	sTF C1	NS	NS	NS	NS	sTF C1	NS	NS	NS	NS	sTF C1	NS	NS	NS	NS	sTF C1	NS	NS	NS	NS	sTF C1	NS	NS	NS	NS
C2	-0.555305	NS	NS	-0.566876	C2	NS	NS	NS	NS	C2	-0.79082	-0.752163	NS	-0.747351	C2	-0.672686	-0.588943	NS	-0.683336	C2	NS	NS	NS	NS	C2	NS	NS	NS	NS
MR C2	-0.882843	-0.838965	NS	-0.811562	MR C2	-0.666667	-0.599474	NS	-0.633204	MR C2	-0.707299	-0.693494	NS	-0.653257	MR C2	-0.769752	-0.705528	NS	-0.806738	MR C2	-0.669677	-0.622791	NS	-0.782829	MR C2	-0.79985	-0.69199	NS	-0.708016
sTF C2	-0.622273	-0.596465	NS	NS	sTF C2	NS	NS	NS	NS	sTF C2	-0.468774	-0.487401	NS	-0.523685	sTF C2	NS	NS	NS	NS	sTF C2	-0.450715	NS	NS	NS	sTF C2	NS	NS	NS	NS
P	-0.673398	-0.502852	NS	-0.505861	P	-0.55079	NS	NS	NS	P	-0.807374	-0.739376	NS	-0.819849	P	-0.838224	-0.731854	NS	-0.759691	P	-0.643341	-0.539301	NS	-0.655571	P	NS	NS	NS	NS
MR P	-0.836345	-0.831182	NS	-0.721203	MR P	-0.713318	-0.621286	NS	-0.604668	MR P	-0.835215	-0.755171	NS	-0.828333	MR P	-0.848759	-0.776984	NS	-0.819849	MR P	-0.69526	-0.67469	NS	-0.818307	MR P	-0.713318	-0.564874	NS	-0.764318
sTF P	NS	NS	NS	NS	sTF P	NS	NS	NS	NS	sTF P	-0.62754	-0.622038	NS	-0.714186	sTF P	NS	NS	NS	NS	sTF P	-0.65839	-0.519744	NS	-0.573817	sTF P	NS	NS	NS	NS
L	-0.48608	-0.499436	NS	NS	L	NS	NS	NS	NS	L	-0.798345	-0.704776	NS	-0.748122	L	NS	NS	NS	NS	L	NS	NS	NS	NS	L	NS	NS	NS	NS
MR L	-0.7828	-0.824923	NS	-0.703113	MR L	-0.730625	-0.667168	NS	-0.68565	MR L	-0.704289	-0.61226	NS	-0.677937	MR L	-0.744921	-0.72358	NS	-0.793626	MR L	-0.638826	-0.65739	NS	-0.796711	MR L	-0.611738	-0.587439	NS	-0.795169
sTF L	-0.521445	-0.597969	NS	NS	sTF L	NS	NS	NS	NS	sTF L	-0.486263	NS	NS	-0.536613	sTF L	0.474041	0.566378	NS	0.582301	sTF L	NS	NS	NS	NS	sTF L	NS	NS	NS	NS
Sa	NS	NS	NS	NS	Sa	NS	NS	NS	NS	Sa	NS	NS	NS	NS	Sa	-0.566683	-0.640866	NS	-0.678048	Sa	NS	NS	NS	NS	Sa	NS	NS	NS	NS
MR Sa	-0.540588	-0.559895	NS	-0.670578	MR Sa	-0.632054	-0.450545	NS	-0.427278	MR Sa	NS	NS	NS	NS	MR Sa	-0.764485	-0.776984	NS	-0.81445	MR Sa	-0.682468	-0.628808	NS	-0.82679	MR Sa	-0.697517	-0.553592	NS	-0.829875
So	0.664327	0.795963	NS	0.583819	So	0.644093	0.617525	NS	0.62472	So	NS	NS	NS	NS	So	0.738902	0.75141	NS	0.781286	So	0.711061	0.694998	NS	0.866896	So	0.757907	0.652616	NS	0.816993
	RD	Radawiec Duży								sap	Sa			MR	mobility ratio
	RZ	Rzeszów								catkins before pollination	C 1			sTF	sap translocation factor
	GM	Głogów Małopolski								catkins after pollination	C 2
	MI	Mielec								pollen	P
										leaves	L

## Sheet: Title page
Additional file 3)
ANTIOXIDANT ACTIVITIES IN RELATION TO THE TRANSPORT OF HEAVY METALS FROM THE SOIL TO DIFFERENT PARTS OF BETULA PENDULA (ROTH.)
Iwona Makuch-Pietraś*, Dorota Grabek-Lejko, Anna Górka, Idalia Kasprzyk
* Corresponding author. E-mail address: imakuch@ur.edu.pl (I. Makuch-Pietraś). Full postal address: Department of Nature Conservation and Landscape Ecology, Institute of Agricultural Science, Land Management and Environmental Protection, University of Rzeszów in Rzeszów, ul. Zelwerowicza 4, 35-601 Rzeszów, Poland;
