# Supplementary material for: Antioxidant activities in relation to the transport of heavy metals from the soil to different parts of Betula pendula (Roth.)
Source: J Biol Eng. 2023 Mar 6;17:19. doi: 10.1186/s13036-022-00322-8 (PMC9987087; doi:10.1186/s13036-022-00322-8)
Supplement: Supplementary file 4 — Additional file 4. [file 13036_2022_322_MOESM4_ESM.xlsx]

## Sheet: the means
	FRAP [umoles Trolox/g dry mass]				Abbrev.
sites	RD	RZ	GM	MI	Sa	sap	Sa
	mean±SD				C 1	catkins before pollination	C 1
Sa	75.09±43.98 a	57.99±23.06 a	67.37±17.01 a	63.97±20.19 a	C 2	catkins after pollination	C 2
C 1	166.33±42.83 a	189.25±23.58 a	180.46±37.30 a	165.30±52.05 a	P	pollen	P
C 2	202.71±24.25 a	191.84±19.13 a	170.88±35.95 a	166.16±23.16 a	L	leaves	L
P	92.04±50.56 a	91.46±22.71 a	87.50±16.17 a	94.15±21.17 a
L	145.23±32.13 a	114.37±33.52 a	171.70±38.49 a	188.14±33.67 a
	Flav [mg rutin/g dry mass]
sites	RD	RZ	GM	MI		RD	Radawiec Duży
	mean±SD					RZ	Rzeszów
Sa	8.48±7.66 a	4.33±4.62 a	5.90±3.25 a	3.27±1.47 a		GM	Głogów Małopolski
C 1	6.75±1.86 a	6.77±2.22 a	7.46±0.52 a	6.98±1.88 a		MI	Mielec
C 2	9.29±1.48 ab	7.97±2.10 ab	6.70±0.36 b	7.67±0.66 ab
P	9.77±1.42 a	8.45±0.75 a	8.22±0.89 a	9.62±1.38 a
L	17.46±1.43 a	15.72±2.55 a	16.16±1.71 a	15.52±1.13 a
	Folin [mg gallic acid/g dry mass]
sites	RD	RZ	GM	MI
	mean±SD
Sa	15.28±8.51 a	14.58±2.95 a	15.42±3.85 a	10.98±2.43 a
C 1	31.37±5.04 a	34.81±4.07 a	33.89±5.38 a	31.12±6.99 a
C 2	34.09±2.00 a	32.14±3.30 a	29.55±4.90 a	32.30±3.59 a
P	16.23±8.05 a	15.56±3.40 a	17.35±2.61 a	17.23±3.26 a
L	26.48±4.74 a	21.07±5.38 a	29.51±6.47 a	30.99±4.34 a
	DPPH [% of inhibition in extract concentration 2mg/ml]
sites	RD	RZ	GM	MI
	mean±SD
Sa	11.81±4.88 ab	3.30±2.14 a	12.76±6.10 b	4.82±2.61 ab
C 1	74.01±3.63 a	76.65±1.52 a	55.75±16.47 a	72.76±7.26 a
C 2	72.93±2.89 a	70.57±2.74 a	70.90±6.84 a	69.23±4.22 a
P	49.18±20.71 a	51.45±12.88 a	57.04±9.34 a	50.99±13.33 a
L	62.46±12.66 a	48.78±11.53 a	70.51±9.03 a	68.61±10.14 a

## Sheet: Title page
Additional file 4)
ANTIOXIDANT ACTIVITIES IN RELATION TO THE TRANSPORT OF HEAVY METALS FROM THE SOIL TO DIFFERENT PARTS OF BETULA PENDULA (ROTH.)
Iwona Makuch-Pietraś*, Dorota Grabek-Lejko, Anna Górka, Idalia Kasprzyk
* Corresponding author. E-mail address: imakuch@ur.edu.pl (I. Makuch-Pietraś). Full postal address: Department of Nature Conservation and Landscape Ecology, Institute of Agricultural Science, Land Management and Environmental Protection, University of Rzeszów in Rzeszów, ul. Zelwerowicza 4, 35-601 Rzeszów, Poland;
